# Supplementary material for: Metagenomic Analysis Reveals the Anti-Inflammatory Properties of Mare Milk
Source: Int J Mol Sci. 2025 Aug 25;26(17):8239. doi: 10.3390/ijms26178239 (PMC12428327; doi:10.3390/ijms26178239)
Supplement: Supplementary file 1 [file ijms-26-08239-s001.zip]

Archive with 1 entries (1 files):
- ijms-3697638-supplementary.pdf
